# Supplementary material for: STAT3R152W Mutation Model Reveals Temporal Changes in Hematopoietic Populations
Source: Int J Mol Sci. 2026 Feb 5;27(3):1587. doi: 10.3390/ijms27031587 (PMC12898827; doi:10.3390/ijms27031587)
Supplement: Supplementary file 1 [file ijms-27-01587-s001.zip]

Archive with 1 entries (1 files):
- ijms-4090113-supplementary.pdf
